# Supplementary material for: Combining Prognostic Nutritional Index and Brain Natriuretic Peptide as a Predicting Tool for Heart Transplantation
Source: J Cardiovasc Dev Dis. 2022 Jan 24;9(2):40. doi: 10.3390/jcdd9020040 (PMC8879512; doi:10.3390/jcdd9020040)
Supplement: Supplementary file 1 [file jcdd-09-00040-s001.zip]

Archive with 1 entries (1 files):
- jcdd-1488065-supplementary.pdf
